# Supplementary material for: Targeting class I histone deacetylase 2 in MYC amplified group 3 medulloblastoma
Source: Acta Neuropathol Commun. 2015 Apr 3;3:22. doi: 10.1186/s40478-015-0201-7 (PMC4382927; doi:10.1186/s40478-015-0201-7)
Supplement: Additional file 1: Table S1. — patient characteristics. [file 40478_2015_201_MOESM1_ESM.xlsx]

## Sheet: Tabelle1
	Total	% (total)	WNT	% (total)	SHH	% (total)	Group 3	% (total)	Group 4	% (total)
	142	100	12	0.084507	47	0.330986	34	0.239437	49	0.34507
	n	% (group)	n	% (group)	n	% (group)	n	% (group)	n	% (group)
Age (years)
<4	31	0.21831	0	0	22	0.468085	9	0.264706	0	0
4-12	87	0.612676	9	0.75	19	0.404255	23	0.676471	31	0.632653
>12	24	0.169014	3	0.25	6	0.12766	2	0.0588235	18	0.367347
Gender
Male	91	0.640845	5	0.416667	27	0.574468	26	0.764706	33	0.673469
Female	51	0.359155	7	0.583333	20	0.425532	8	0.235294	16	0.326531
M Stage
M0	85	0.598592	11	0.916667	38	0.808511	13	0.382353	23	0.469388
M1	11	0.0774648	1	0.0833333	4	0.0851064	4	0.117647	2	0.0408163
M2	8	0.056338	0	0	1	0.0212766	1	0.0294118	6	0.122449
M3	38	0.267606	0	0	4	0.0851064	16	0.470588	18	0.367347
Treatment
Yes	111	0.78169	11	0.916667	25	0.531915	25	0.735294	49	1
No	31	0.21831	0	0	22	0.468085	9	0.264706	0	0
Recurrence
Yes	45	0.316901	0	0	10	0.212766	19	0.558824	16	0.326531
No	97	0.683099	11	0.916667	37	0.787234	15	0.441176	33	0.673469
Death
Yes	28	0.197183	0	0	4	0.0851064	16	0.470588	8	0.163265
No	114	0.802817	11	0.916667	43	0.914894	18	0.529412	41	0.836735
PFS
<12 months	32	0.225352	0	0	7	0.148936	9	0.264706	8	0.163265
>12 months	110	0.774648	11	0.916667	40	0.851064	25	0.735294	41	0.836735
OS
<2 years	44	0.309859	1	0.0833333	15	0.319149	16	0.470588	10	0.204082
>2 years	98	0.690141	10	0.833333	32	0.680851	18	0.529412	39	0.795918
