# Supplementary material for: Targeting class I histone deacetylase 2 in MYC amplified group 3 medulloblastoma
Source: Acta Neuropathol Commun. 2015 Apr 3;3:22. doi: 10.1186/s40478-015-0201-7 (PMC4382927; doi:10.1186/s40478-015-0201-7)
Supplement: Additional file 2: Table S2. — siRNAs used in this study. [file 40478_2015_201_MOESM2_ESM.xlsx]

## Sheet: Tabelle1
gene	Cat. No.	Product name	Company
HDAC2	SI00434952	Hs_HDAC2_1 FlexiTube siRNA	Qiagen
HDAC2	SI00434959	Hs_HDAC2_2 FlexiTube siRNA	Qiagen
HDAC2	SI00434966	Hs_HDAC2_3 FlexiTube siRNA	Qiagen
control siRNA	D0012200120	siGENOME RISC-Free Control siRNA	Dharmacon
control siRNA	SI03650318	AllStars Neg. Control siRNA	Qiagen
