# Supplementary material for: Targeting class I histone deacetylase 2 in MYC amplified group 3 medulloblastoma
Source: Acta Neuropathol Commun. 2015 Apr 3;3:22. doi: 10.1186/s40478-015-0201-7 (PMC4382927; doi:10.1186/s40478-015-0201-7)
Supplement: Additional file 3: Table S3. — PCR primers used in this study. [file 40478_2015_201_MOESM3_ESM.xlsx]

## Sheet: Tabelle1
gene	category	Cat. No.	Product name	Company
HDAC1	target	QT00015239	Hs_HDAC1_1_SG QuantiTect Primer Assay (200)	Qiagen
HDAC2	target	QT00001890	Hs_HDAC2_1_SG QuantiTect Primer Assay (200)	Qiagen
HDAC3	target	QT00093730	Hs_HDAC3_1_SG QuantiTect Primer Assay (200)	Qiagen
MYC	target	QT00035406	Hs_MYC_1_SG QuantiTect Primer Assay (NM_002467)	Qiagen
GAPDH	control	QT01192646	Hs_GAPDH_2_SG QuantiTect Primer Assay (200)	Qiagen
ACTB	control	QT01680476	Hs_ACTB_2_SG QuantiTect Primer Assay (200)	Qiagen
