# Supplementary material for: Targeting class I histone deacetylase 2 in MYC amplified group 3 medulloblastoma
Source: Acta Neuropathol Commun. 2015 Apr 3;3:22. doi: 10.1186/s40478-015-0201-7 (PMC4382927; doi:10.1186/s40478-015-0201-7)
Supplement: Additional file 4: Table S4. — Calculated EC50s. [file 40478_2015_201_MOESM4_ESM.xlsx]

## Sheet: Tabelle1
Cell line	EC50 vorinostat (µM)	EC50 MS-275 (µM)
UW228-2	12.29	9.72
DAOY	6.23	1.902
ONS76	4.45	3.89
HD-MB03	1	0.95
MED8A	0.475	1.34
D458	0.308	0.56
